# Supplementary material for: Long noncoding RNA CAR10 promotes lung adenocarcinoma metastasis via miR-203/30/SNAI axis
Source: Oncogene. 2019 Jan 7;38(16):3061–76. doi: 10.1038/s41388-018-0645-x (PMC6484688; doi:10.1038/s41388-018-0645-x)
Supplement: Supplementary file 9 — Supplementary Table 1 [file 41388_2018_645_MOESM9_ESM.xlsx]

## Sheet: Sheet1
SupplementaryTable 1: Clinic information of LUAD patients for Affymetrix HTA2.0 microarray analysis and data of 74 LUAD patients for analyzing the expression of CAR10.
Subject ID#	Age	Sex	Diagnosis	Grade	TX	NX	MX	Lymphatic invasion
1	67	male	lung adenocarcinoma	poorly differentiated	1	1	0	yes
2	65	female	lung adenocarcinoma	poorly differentiated	1	2	0	yes
3	57	male	lung adenocarcinoma	poorly differentiated	2	1	0	yes
Subject ID#	Age	Sex	Diagnosis	Grade	TX	NX	MX	Lymphatic invasion	Metastastic tissues for qRT-PCR
1	46	male	lung adenocarcinoma	moderately differentiated	4	2	1a	yes	yes
2	51	male	lung adenocarcinoma	well-moderately differentiated	4	1	0	yes	yes
3	51	male	lung adenocarcinoma	poorly differentiated	2	2	0	yes	yes
4	60	male	lung adenocarcinoma	moderately-poorly differentiated	1	2	0	yes	yes
5	43	male	lung adenocarcinoma	moderately-poorly differentiated	2	1	0	yes	no
6	60	male	lung adenocarcinoma	moderately differentiated	3	0	0	no	no
7	63	female	lung adenocarcinoma	moderately differentiated	2	0	0	no	no
8	49	female	lung adenocarcinoma	moderately-poorly differentiated	2	0	0	no	no
9	55	male	lung adenocarcinoma	moderately-poorly differentiated	4	1	0	yes	no
10	47	male	lung adenocarcinoma	moderately differentiated	2	0	0	no	no
11	50	female	lung adenocarcinoma	moderately-poorly differentiated	2	2	0	yes	no
12	58	female	lung adenocarcinoma	well-moderately differentiated	1	0	0	no	no
13	60	female	lung adenocarcinoma	well-moderately differentiated	1	0	0	no	no
14	55	female	lung adenocarcinoma	moderately differentiated	3	2	0	yes	no
15	60	male	lung adenocarcinoma	moderately differentiated	2	1	0	yes	no
16	58	male	lung adenocarcinoma	moderately-poorly differentiated	4	0	0	no	no
17	40	male	lung adenocarcinoma	moderately-poorly differentiated	4	2	0	yes	no
18	75	female	lung adenocarcinoma	moderately-poorly differentiated	2	0	0	no	no
19	67	male	lung adenocarcinoma	moderately-poorly differentiated	2	0	0	no	no
20	65	male	lung adenocarcinoma	moderately differentiated	1	1	0	yes	no
21	50	female	lung adenocarcinoma	moderately-poorly differentiated	3	2	0	yes	no
22	84	male	lung adenocarcinoma	poorly differentiated	2	1	0	yes	no
23	55	female	lung adenocarcinoma	moderately-poorly differentiated	2	1	0	yes	no
24	57	female	lung adenocarcinoma	moderately-poorly differentiated	2	1	0	yes	no
25	67	male	lung adenocarcinoma	moderately-poorly differentiated	2	2	0	yes	no
26	52	male	lung adenocarcinoma	well-moderately differentiated	2	1	0	yes	no
27	59	female	lung adenocarcinoma	moderately-poorly differentiated	2	1	0	yes	no
28	71	male	lung adenocarcinoma	poorly differentiated	2	0	0	no	no
29	60	male	lung adenocarcinoma	well differentiated	1	0	0	no	no
30	55	male	lung adenocarcinoma	moderately differentiated	1	0	0	no	no
31	51	male	lung adenocarcinoma	moderately differentiated	4	3	1b	yes	no
32	59	male	lung adenocarcinoma	moderately differentiated	1	2	0	yes	no
33	57	female	lung adenocarcinoma	moderately differentiated	1	0	0	no	no
34	69	male	lung adenocarcinoma	moderately-poorly differentiated	2	1	0	yes	no
35	56	male	lung adenocarcinoma	moderately-poorly differentiated	2	2	0	yes	no
36	66	female	lung adenocarcinoma	moderately differentiated	1	0	0	no	no
37	73	male	lung adenocarcinoma	moderately differentiated	1	0	0	no	no
38	60	male	lung adenocarcinoma	moderately-poorly differentiated	4	0	0	no	no
39	62	female	lung adenocarcinoma	moderately differentiated	1	2	0	yes	no
40	65	male	lung adenocarcinoma	moderately-poorly differentiated	1	0	0	no	no
41	67	male	lung adenocarcinoma	moderately differentiated	1	2	0	yes	no
42	52	female	lung adenocarcinoma	moderately differentiated	1	2	0	yes	no
43	60	female	lung adenocarcinoma	moderately-poorly differentiated	1	1	0	yes	no
44	34	male	lung adenocarcinoma	poorly differentiated	3	3	0	yes	no
45	43	female	lung adenocarcinoma	moderately differentiated	2	3	0	yes	no
46	69	female	lung adenocarcinoma	moderately-poorly differentiated	1	3	0	yes	no
47	59	male	lung adenocarcinoma	poorly differentiated	2	0	0	no	no
48	48	female	lung adenocarcinoma	moderately-poorly differentiated	2	0	1a	no	no
49	57	female	lung adenocarcinoma	moderately differentiated	2	0	0	no	no
50	74	female	lung adenocarcinoma	moderately differentiated	2	0	0	no	no
51	73	male	lung adenocarcinoma	moderately-poorly differentiated	2	1	0	yes	no
52	51	male	lung adenocarcinoma	moderately-poorly differentiated	2	0	0	no	no
53	55	female	lung adenocarcinoma	moderately-poorly differentiated	1	0	0	no	no
54	62	female	lung adenocarcinoma	moderately-poorly differentiated	2	0	0	no	no
55	58	male	lung adenocarcinoma	moderately differentiated	2	0	0	no	no
56	61	female	lung adenocarcinoma	well-moderately differentiated	1	1	0	yes	no
57	57	female	lung adenocarcinoma	moderately differentiated	1	0	0	no	no
58	61	female	lung adenocarcinoma	well-moderately differentiated	2	0	0	no	no
59	55	female	lung adenocarcinoma	moderately-poorly differentiated	2	0	0	no	no
60	49	female	lung adenocarcinoma	moderately differentiated	1	0	0	no	no
61	57	male	lung adenocarcinoma	moderately differentiated	2	1	0	no	no
62	57	male	lung adenocarcinoma	moderately-poorly differentiated	1	0	0	no	no
63	56	female	lung adenocarcinoma	moderately differentiated	2	0	0	no	no
64	53	female	lung adenocarcinoma	moderately-poorly differentiated	3	3	0	yes	no
65	64	male	lung adenocarcinoma	moderately differentiated	2	2	0	yes	no
66	47	female	lung adenocarcinoma	moderately differentiated	1	3	0	yes	no
67	43	male	lung adenocarcinoma	moderately-poorly differentiated	2	1	0	yes	no
68	60	male	lung adenocarcinoma	moderately differentiated	3	0	0	no	no
69	63	female	lung adenocarcinoma	moderately differentiated	2	0	0	no	no
70	49	female	lung adenocarcinoma	moderately-poorly differentiated	1	0	0	no	no
71	55	male	lung adenocarcinoma	moderately-poorly differentiated	3	3	0	yes	no
72	70	male	lung adenocarcinoma	moderately differentiated	2	0	0	no	no
73	47	male	lung adenocarcinoma	moderately differentiated	1	0	0	no	no
74	50	female	lung adenocarcinoma	moderately-poorly differentiated	2	2	0	yes	no
