# Supplementary material for: Long noncoding RNA CAR10 promotes lung adenocarcinoma metastasis via miR-203/30/SNAI axis
Source: Oncogene. 2019 Jan 7;38(16):3061–76. doi: 10.1038/s41388-018-0645-x (PMC6484688; doi:10.1038/s41388-018-0645-x)
Supplement: Supplementary file 10 — Supplementary Table 2 [file 41388_2018_645_MOESM10_ESM.xlsx]

## Sheet: Sheet1
SupplementaryTable 2: Results of protein coding potential of 8 up-expression lncRNAs from five protein coding potential metrics.
Probe Set ID	LNCipedia Transcript ID	PRIDE reprocessing 2.0		Lee translation initiation sites		PhyloCSF score		CPAT coding probability		Bazzini small ORFs
		Raw result	Interpretation	Raw result	Interpretation	Raw result	Interpretation	Raw result	Interpretation	Raw result	Interpretation
TC19002491.hg.1	lnc-CEACAM8	0	non-coding	0	non-coding	-252.885	non-coding	0.0344	non-coding	0	non-coding
TC10002885.hg.1	lnc-CAR10	0	non-coding	0	non-coding	-522.573	non-coding	0.001	non-coding	0	non-coding
TC17002618.hg.1	lnc-GJD3	0	non-coding	1	coding		non-coding	0.0322	non-coding	0	non-coding
TC02003743.hg.1	lnc-GULP1	0	non-coding	0	non-coding	-151.952	non-coding	0.4173	coding	0	non-coding
TC02003744.hg.1	lnc-GULP1	0	non-coding	0	non-coding		non-coding	0.1456	non-coding	0	non-coding
TC02000473.hg.1	lnc-MRPL19	0	non-coding	0	non-coding	4.8084	non-coding	0.017	non-coding	0	non-coding
TC04002100.hg.1	lnc-PKD2	0	non-coding	0	non-coding	-263.95	non-coding	0.0267	non-coding	0	non-coding
TC02001267.hg.1	linc-01614	0	non-coding	0	non-coding	-207.789	non-coding	0.0192	non-coding	0	non-coding
