# Supplementary material for: Long noncoding RNA CAR10 promotes lung adenocarcinoma metastasis via miR-203/30/SNAI axis
Source: Oncogene. 2019 Jan 7;38(16):3061–76. doi: 10.1038/s41388-018-0645-x (PMC6484688; doi:10.1038/s41388-018-0645-x)
Supplement: Supplementary file 11 — Supplementary Table 3 [file 41388_2018_645_MOESM11_ESM.xlsx]

## Sheet: Sheet1
SupplementaryTable 3: Results of protein coding potential of 9 down-expression lncRNAs from five protein coding potential metrics.
Probe Set ID	LNCipedia Transcript ID	PRIDE reprocessing 2.0		Lee translation initiation sites		PhyloCSF score		CPAT coding probability		Bazzini small ORFs
		Raw result	Interpretation	Raw result	Interpretation	Raw result	Interpretation	Raw result	Interpretation	Raw result	Interpretation
TC06003599.hg.1	lnc-AGER	0	non-coding	0	non-coding	246.14	coding	0.4588	coding	0	non-coding
TC11003023.hg.1	lnc-HBD	0	non-coding	0	non-coding	-136.381	non-coding	0.0035	non-coding	0	non-coding
TC21000561.hg.1	lnc-CR381653.1	0	non-coding	0	non-coding	-4.2356	non-coding	0.0704	non-coding	0	non-coding
TC12002256.hg.1	lnc-DDX47	0	non-coding	0	non-coding	14.6623	non-coding	0.0488	non-coding	0	non-coding
TC06003665.hg.1	lnc-ENPP5	0	non-coding	0	non-coding	-457.846	non-coding	0.0023	non-coding	0	non-coding
TC0X001889.hg.1	lnc-GPR112	0	non-coding	0	non-coding	-83.7879	non-coding	0.01	non-coding	0	non-coding
TC16001729.hg.1	lnc-LUC7L	0	non-coding	0	non-coding		non-coding	0.1969	non-coding	0	non-coding
TC01004679.hg.1	lnc-RP3	0	non-coding	0	non-coding	-17.6866	non-coding	0.6187	coding	0	non-coding
TC02003832.hg.1	lnc-RUFY4	0	non-coding	0	non-coding	-196.054	non-coding	0.8948	coding	0	non-coding
