# Supplementary material for: Long noncoding RNA CAR10 promotes lung adenocarcinoma metastasis via miR-203/30/SNAI axis
Source: Oncogene. 2019 Jan 7;38(16):3061–76. doi: 10.1038/s41388-018-0645-x (PMC6484688; doi:10.1038/s41388-018-0645-x)
Supplement: Supplementary file 12 — Supplementary Table 4 [file 41388_2018_645_MOESM12_ESM.xlsx]

## Sheet: Sheet1
SupplementaryTable 4: Information on antibodies used in this study.
Antibody	Company	Catalog #	Species	Dilution	Note
				WB/IHC/IF
GAPDH	Proteintech	10494-1-AP	Rabbit	1:5000
Anti-rabbit IgG	Cell Signaling Technology	7074	Goat	1:2000
N-Cadherin	Cell Signaling Technology	13116	Rabbit	1:1000
Snail	Cell Signaling Technology	3879	Rabbit	1:1000
Slug	Cell Signaling Technology	9585	Rabbit	1:1000
E-Cadherin	Cell Signaling Technology	3195	Rabbit	1:1000	IF(1:100)
Vimentin	Cell Signaling Technology	5741	Rabbit	1:1000	IF(1:100)
Alexa Fluor 594-conjugated Goat anti Rabbit	Proteintech	SA00006-4	Goat	1:2000	IF
Anti-Human Cytokeratin (PAN)	MXB Biotechnologies	RAB-0050	Rabbit	1:50-100	IHC
MaxVision TM HRP-Polymer anti-Rabbit IHC Kit	MXB Biotechnologies	KIT-5004	Goat	-	IHC
