# Supplementary material for: Long noncoding RNA CAR10 promotes lung adenocarcinoma metastasis via miR-203/30/SNAI axis
Source: Oncogene. 2019 Jan 7;38(16):3061–76. doi: 10.1038/s41388-018-0645-x (PMC6484688; doi:10.1038/s41388-018-0645-x)
Supplement: Supplementary file 13 — Supplementary Table 5 [file 41388_2018_645_MOESM13_ESM.xlsx]

## Sheet: Sheet1
Supplementary Table 5. Primers used in this study
Primers used in qRT-PCR analysis
β-Actin	GTCACCGGAGTCCATCACGAT
	TCACCAACTGGGACGACATG
U6	CTCGCTTCGGCAGCACA
	AACGCTTCACGAATTTGCGT
GAPDH	CAAGGTCATCCATGACAACTTTG
	GTCCACCACCCTGTTGCTGTAG
CAR10	TGCTGCAGTGTGTGGCTATC
	TCTGCTGGACTTAGGCTGGT
SNAI1	TGCGTCTGCGGAACCTG
	GGACTCTTGGTGCTTGTGGA
SNAI2	TGTGACAAGGAATATGTGAGCC
	TGAGCCCTCAGATTTGACCTG
miR-203a-3p F	CGCGGTGAAATGTTTAGGACCACTAG
miR-30a-5p F	GCGTGTAAACATCCTCGACTGGAAG
Primers used in plasmid construction
pcDNA3.1-CAR10	CCCAAGCTTAATGTGACTAGACACAAAGTAG
	CCGCTCGAGGCCTTTACCTTTATACAATTTAT
pCDH-CAR10	CTAGCTAGCAATGTGACTAGACACAAAGTA
	CGTTGCGGCCGCTTTACCTTTATACAATTTATTGG
psiCHECK2-CAR10	CCGCTCGAGAATGTGACTAGACACAAAGTA
	CGTTGCGGCCGCTTTACCTTTATACAATTTATTGG
psiCHECK2-Mut30	CCGCTCGAGAATGTGACTAGACACAAAGTA
	TCATTGGCTCAGAGTGCTTACATTTGTTCAGTGGCGAGGGGGCAGGA
	AAGCACTCTGAGCCAATGAGACC
	CGTTGCGGCCGCTTTACCTTTATACAATTTATTGG
psiCHECK2-Mut203	CCGCTCGAGAATGTGACTAGACACAAAGTA
	GGAGCCCTGCAAAGCAGTTTACTTTACAGTAGTACATCTCACGAAGA
	AACTGCTTTGCAGGGCTCCCCTAT
	TACAAAAGCAACAGACTGTGATAG
	CACAGTCTGTTGCTTTTGTACTGTAAAGTCATATTGGGGTTCGACAG
	CGTTGCGGCCGCTTTACCTTTATACAATTTATTGG
psiCHECK2-SNAI1 3'UTR	CCGCTCGAGTCTTCCTCTCCATACCTGC
	GCAGCGGCCGCACTATACAAAACGTTTCCTTGA
psiCHECK2-SNAI1 3'UTR Mut	TACCAGTGTACCTTTAAAAAACATTTGTTCTTCCTCCCAGGCCCAC
	TTTAAAGGTACACTGGTATTTATTAAAGTAACATTTTGTATCAAGGAA
	TCTAGGCGATCGCTCGAGCCCTCGAGGCTCCCTCTTCCTCTCCA
	GATATTTTATTGCGGCCAGCGGCCGCAATATATAAATTAACTGCTTT
psiCHECK2-SNAI2 3'UTR	CCGCTCGAGGTGACGCAATCAATGTTTACTCG
	GCAGCGGCCGCCAATTCTTTGTACAGTGGT
psiCHECK2-SNAI2 3'UTR Mut	GCAGCGGCCGCGTGACGCAATCATACAAATGTCGAACAGAATGCATTTCTTCA
	TTCTTTTCAGTTGAAAACTTTACATTTGGCAGCAATGTAAATC
	GTAAAGTTTTCAACTGAAAAGAACAGTATT
	TTATTGCGGCCAGCGGCCGCCTTGTTAACAAACAATTCTTTG
