# Supplementary material for: Long noncoding RNA CAR10 promotes lung adenocarcinoma metastasis via miR-203/30/SNAI axis
Source: Oncogene. 2019 Jan 7;38(16):3061–76. doi: 10.1038/s41388-018-0645-x (PMC6484688; doi:10.1038/s41388-018-0645-x)
Supplement: Supplementary file 14 — Supplementary Table 6 [file 41388_2018_645_MOESM14_ESM.xlsx]

## Sheet: Sheet1
Supplementary Table 6. siRNAs and lncRNA Smart Silencer designed for CAR10
siRNAs designed for silencing CAR10
siRNAs 1	si-5'-CAGGUCAAAUCAGGAGGCU
	si-5'-AGCCUCCUGAUUUGACCUG
siRNAs 2	si-5'-GAGUGACUCAUUCUCCUGU
	si-5'-ACAGGAGAAUGAGUCACUC
LncRNA Smart Silencer designed for silencing CAR10
Targets of CAR10	GCAGACTTTCTTCGTGAGA
	CACCCAATGTCTTGTTCTA
	GGATAATGATGGCCAGAAG
	AACCGAGGGAAACGAAGCCT
	CCCAACACTAGTGCTGACCA
	CCTGTAACCCACCCTGACCT
