# Supplementary material for: Long noncoding RNA CAR10 promotes lung adenocarcinoma metastasis via miR-203/30/SNAI axis
Source: Oncogene. 2019 Jan 7;38(16):3061–76. doi: 10.1038/s41388-018-0645-x (PMC6484688; doi:10.1038/s41388-018-0645-x)
Supplement: Supplementary file 15 — Supplementary Table 7 [file 41388_2018_645_MOESM15_ESM.xlsx]

## Sheet: Sheet1
Supplementary Table 7. Oligonucleotide sequences of sgRNAs and primers used to choose CRISPR-CAR10 A549 cells
Oligonucleotide sequence of sgRNAs
sgRNA1	CACCCAGATGCATGCTATACGAGT
	AAACACTCGTATAGCATGCATCTG
sgRNA2	CACCAACGTGTGAGACCACGGCAC
	AAACGTGCCGTGGTCTCACACGTT
Primers used to choose CRISPR-CAR10 A549 cells
CRISPR-CAR10	TTCCCCACTGTATCTAGGCAAC
	ATAACTCCGATATTGTCTCTACCAC
